# Supplementary material for: The ADAR Family in Amphioxus: RNA Editing and Conserved Orthologous Site Predictions
Source: Genes (Basel). 2020 Nov 30;11(12):1440. doi: 10.3390/genes11121440 (PMC7761149; doi:10.3390/genes11121440)
Supplement: Supplementary file 1 [file genes-11-01440-s001.zip]

Archive with 2 entries (2 files):
- Figure S1.tif
- Supplementary Table 1.xlsx
